# Supplementary material for: Biodistribution Profile of Magnetic Nanoparticles in Cirrhosis-Associated Hepatocarcinogenesis in Rats by AC Biosusceptometry
Source: Pharmaceutics. 2022 Sep 8;14(9):1907. doi: 10.3390/pharmaceutics14091907 (PMC9504370; doi:10.3390/pharmaceutics14091907)
Supplement: Supplementary file 1 [file pharmaceutics-14-01907-s001.zip]

Archive with 1 entries (1 files):
- pharmaceutics-1836277-supplementary.pdf
